# Supplementary material for: Trait-Based Comparison of Coral and Sponge Microbiomes
Source: Sci Rep. 2020 Feb 11;10:2340. doi: 10.1038/s41598-020-59320-9 (PMC7012828; doi:10.1038/s41598-020-59320-9)
Supplement: Supplementary file 2 — Supplementary dataset S2. [file 41598_2020_59320_MOESM2_ESM.xlsx]

## Sheet: Order_table_coral_sponges
Supplemental Information S2. Taxon identification and abundance for each host species and replicate (Montastraea cavernosa (Mcav), orange (Or) and brown (Br) morphs; Xestospongia muta (Xmut). "Total" represents sequences derived from 16S rRNA gene profiling (as described in the main text) and "Active" represents sequences derived from mRNA taxonomic classification (see main text). Abundances are …
Phylum	Order	McBr1.total	McBr2.total	McBr3.total	McOr1.total	McOr2.total	McOr3.total	McBr1.active	McBr2.active	McBr3.active	McOr1.active	McOr2.active	McOr3.active	Xmut1.total	Xmut2.total	Xmut3.total	Xmut1.active	Xmut2.active	Xmut3.active	Avg Mcav Total	SD	Avg Mcav Active	SD	Avg Xmut Total	SD	Avg Xmut Active	SD
Acidobacteria	Acidobacteriales	0	0	0	0	0	0	0	0	0	0	0	0	1.90909	0.0909091	2.18182	0.25109	0.140903	0.347157	0	0	0	0	1.39394	1.13667	0.246383	0.103208
Acidobacteria	BCP015	0.0909091	0.227273	1.09091	0	0.136364	0.318182	0	0	0	0	0	0	0	0	0	0	0	0	0.310606	-0.397738	0	0	0	0	0	0
Acidobacteria	CCU21	0	0.0454545	0	0	0	0	0	0	0	0	0	0	0	0	0	0	0	0	0.00757575	-0.0185567	0	0	0	0	0	0
Acidobacteria	Holophagales	0	0	0	0	0	0	0	0	0	0	0	0	0	0	0	0.0293486	0.022982	0.0442732	0	0	0	0	0	0	0.0322013	0.0109285
Acidobacteria	iii1-15	0.136364	0.136364	1.04545	0.0454545	0.0909091	0.818182	0	0	0	0	0	0	0	0	0	0	0	0	0.378788	-0.435669	0	0	0	0	0	0
Acidobacteria	Other	0	0.227273	0	0	0.0909091	0.136364	0	0	0	0	0	0	0	0	0	0	0	0	0.0757576	-0.0938905	0	0	0	0	0	0
Acidobacteria	Solibacterales	0	0.0454545	0.409091	0	0.0909091	0.136364	0	0	0	0	0	0	0.318182	0	0.136364	0.0781095	0.0510326	0.107833	0.113636	-0.154144	0	0	0.151515	0.159631	0.0789916	0.0284104
Acidobacteria	Sva0725	0	0.545454	0.181818	0.0454545	0.863636	1.81818	0	0	0	0	0	0	2	0.181818	1.27273	0	0	0	0.575758	-0.692144	0	0	1.15152	0.915131	0	0
Acidobacteria	Unclassified Acidobacteria-2	0.0454545	0.454545	0	0	0.0454545	0	0	0	0	0	0	0	0	0	0	0	0	0	0.0909091	-0.179531	0	0	0	0	0	0
Acidobacteria	Unclassified AT-s2-57	0.0454545	0.0454545	0	0	0	0	0	0	0	0	0	0	0	0	0	0	0	0	0.0151515	-0.0234726	0	0	0	0	0	0
Acidobacteria	Unclassified BPC102	0	0	0.136364	0	0	0.0454545	0	0	0	0	0	0	0.0909091	0	0.0454545	0	0	0	0.030303	-0.0550482	0	0	0.0454545	0.0454546	0	0
Acidobacteria	Unclassified Chloracidobacteria	33.1818	10.3182	0.818182	33.2727	17.6818	4.59091	0	0	0	0	0	0	0	0	0	0	0	0	16.6439	-14.0488	0	0	0	0	0	0
Acidobacteria	Unclassified PAUC37f	0	0	0.227273	0	0	0.227273	0	0	0	0	0	0	0.363636	0.0909091	0.590909	0	0	0	0.0757576	-0.117363	0	0	0.348485	0.250344	0	0
Acidobacteria	Unclassified RB25	0	0.0454545	0	0.181818	0.0909091	0.0454545	0	0	0	0	0	0	0	0	0	0	0	0	0.0606061	-0.0684339	0	0	0	0	0	0
Actinobacteria	Acidimicrobiales	0.590909	1.45455	4.04545	0.227273	1.40909	2.18182	0	0	0	0	0	0	5.36364	1.54545	5	0.208475	0.131913	0.393743	1.65152	-1.36111	0	0	3.9697	2.10731	0.24471	0.134623
Actinobacteria	Actinomycetales	0.545454	0.227273	0.318182	3.36364	0.227273	0.0454545	5.7138	6.05986	4.53656	5.45174	5.43708	6.50367	0	0	0	2.44845	1.79784	3.7417	0.787879	-1.27229	5.61712	0.666143	0	0	2.66266	0.989478
Actinobacteria	Bifidobacteriales	0	0	0	0	0.0454545	0	0	0	0	0	0	0	0	0	0	0.142416	0.102108	0.364784	0.00757575	-0.0185567	0	0	0	0	0.203103	0.141463
Actinobacteria	Coriobacteriales	0	0	0	0	0	0	0	0	0	0	0	0	0	0	0	0.920881	0.712636	1.51431	0	0	0	0	0	0	1.04927	0.415972
Actinobacteria	Gaiellales	0.136364	0.0909091	0.0909091	0.727273	0.0909091	0.272727	0	0	0	0	0	0	0	0	0	0	0	0	0.234848	-0.251305	0	0	0	0	0	0
Actinobacteria	koll13	0	0	0	0	0	0	0	0	0	0	0	0	0.0909091	0	0.227273	0	0	0	0	0	0	0	0.106061	0.114391	0	0
Actinobacteria	Rubrobacterales	0	0	0	0	0	0	0	0	0	0	0	0	0	0	0	0.0322407	0.0193646	0.0556619	0	0	0	0	0	0	0.0357557	0.0184022
Actinobacteria	Solirubrobacterales	0.0909091	0	0	0.5	0	0	0	0	0	0	0	0	0	0	0	0.197958	0.116968	0.399122	0.0984848	-0.200034	0	0	0	0	0.238016	0.14528
AncK6	Unclassified AncK6	0.0454545	0	0.227273	0	0.0454545	0.363636	0	0	0	0	0	0	0	0	0	0	0	0	0.113636	-0.148686	0	0	0	0	0	0
Aquificae	Aquificales	0	0	0	0	0	0	0	0	0	0	0	0	0	0	0	0.542056	0.55538	0.80763	0	0	0	0	0	0	0.635022	0.149632
Bacteroidetes	Bacteroidales	0	0	0	0.5	0	0	0.584002	0.877137	0.774659	0.726696	1.04315	0.766165	0	0	0	0.419469	0.325127	0.6	0.0833333	-0.204124	0.795302	0.154114	0	0	0.448198	0.13967
Bacteroidetes	Bacteroidetes Order II. Incertae sedis	0	0	0	0	0	0	0	0	0	0	0	0	0	0	0	0.297648	0.261444	0.488516	0	0	0	0	0	0	0.349203	0.121999
Bacteroidetes	Cytophagales	0	0	0	0	0	0	0	0.293538	0	0	0.260943	0.335101	0	0	0	0.0739246	0.0753575	0.121099	0	0	0.148264	0.164107	0	0	0.090127	0.026832
Bacteroidetes	Flavobacteriales	1.04545	0.772727	0.136364	1	1.36364	6.77273	7.49261	6.97343	11.1395	12.6258	8.76464	10.6453	0	0	0	0.539098	0.465488	0.697291	1.84848	-2.4469	9.60689	2.22063	0	0	0.567292	0.118445
Bacteroidetes	Other Bacteroidetes	0	0.0909091	0	0.0909091	0.136364	0.227273	0	0	0	0	0	0	0	0	0	0	0	0	0.0909091	-0.0862439	0	0	0	0	0	0
Bacteroidetes	Other Flavobacteriia	0	0.136364	0	0.0909091	0.181818	0.0909091	0	0	0	0	0	0	0	0	0	0	0	0	0.0833333	-0.0728219	0	0	0	0	0	0
Bacteroidetes	Sphingobacteriales	8.27273	3.45455	2.27273	4.18182	14.4545	19.8636	0	0	0	0	0	0	3.09091	4.36364	4.40909	0.0921429	0.0808052	0.0896566	8.75	-7.03061	0	0	3.95455	0.748276	0.0875349	0.0059592
Bacteroidetes	Unclassified Bacteroidetes	0.136364	0	0	0	0.0909091	0.272727	0	0	0	0	0	0	0	0	0	0	0	0	0.0833333	-0.109154	0	0	0	0	0	0
Bacteroidetes	Unclassified Flavobacteriia	0	6	0	0.0909091	0.0909091	0	0	0	0	0	0	0	0	0	0	0	0	0	1.0303	-2.43505	0	0	0	0	0	0
Caldiserica	Caldisericales	0	0	0	0	0	0	0	0	0	0	0	0	0	0	0	0.15107	0.0955669	0.353338	0	0	0	0	0	0	0.199992	0.135671
Chlamydiae	Chlamydiales	1	0	0	1.45455	0.136364	0.0454545	0	0	0	0	0	0	0	0	0	0.249446	0.238592	0.559824	0.439394	-0.628961	0	0	0	0	0.349288	0.182411
Chlamydiae	Other Chlamydiia	0.0909091	0.0909091	0.0454545	0.136364	0	0	0	0	0	0	0	0	0	0	0	0	0	0	0.0606061	-0.0550482	0	0	0	0	0	0
Chlorobi	Chlorobiales	0.272727	0	0	0	0	0	0	0	0	0	0	0	0	0	0	0.291842	0.109386	0.301602	0.0454546	-0.11134	0	0	0	0	0.234277	0.108268
Chlorobi	Ignavibacteriales	0.0454545	0	0	0	0	0	0	0	0	0	0	0	0	0	0	0	0	0	0.00757575	-0.0185567	0	0	0	0	0	0
Chlorobi	Unclassified OPB56	0.136364	0	0	0	0.181818	0	0	0	0	0	0	0	0	0	0	0	0	0	0.0530303	-0.0834022	0	0	0	0	0	0
Chloroflexi	A4b	0	0	0	0	0	0	0	0	0	0	0	0	0.5	0.272727	0.318182	0	0	0	0	0	0	0	0.363636	0.120261	0	0
Chloroflexi	Anaerolineales	0	0	0	0	0	0	0	0	0	0	0	0	0	0	0	0.122477	0.052538	0.119382	0	0	0	0	0	0	0.0981324	0.0395163
Chloroflexi	Caldilineales	0.0909091	0.0909091	1.13636	0	0.181818	0.863636	0	0	0.306172	0	0	0	2.59091	0.136364	3.36364	0.317368	0.214441	0.505341	0.393939	-0.480759	0.0510287	0.124994	2.0303	1.68509	0.345716	0.147508
Chloroflexi	Chloroflexales	0.181818	0	0	0.136364	0.0909091	0.272727	0	0	0.213727	0	0	0	0	0	0	0.0780656	0.0658268	0.147768	0.113636	-0.1066	0.0356212	0.0872538	0	0	0.0972201	0.0442014
Chloroflexi	Dehalococcoidales	0	0	0	0	0	0	0	0	1.00124	0	0	0	0	0	0	1.67503	0.973106	2.09805	0	0	0.166873	0.408754	0	0	1.58206	0.568206
Chloroflexi	Herpetosiphonales	0	0	0	0	0	0	0	0	0	0	0	0	0	0	0	0.00970946	0.00542275	0.0116177	0	0	0	0	0	0	0.00891664	0.00317266
Chloroflexi	JG30-KF-CM45	0	0	0	0.0454545	0	0	0	0	0	0	0	0	0	0	0	0	0	0	0.00757575	-0.0185567	0	0	0	0	0	0
Chloroflexi	Ktedonobacterales	0	0	0	0	0	0	0	0	0	0	0	0	0	0	0	0.0332486	0.0220506	0.0485425	0	0	0	0	0	0	0.0346139	0.0132986
Chloroflexi	mle1-48	0.0454545	0	0	0	0	0	0	0	0	0	0	0	0.227273	0	0	0	0	0	0.00757575	-0.0185567	0	0	0.0757576	0.131216	0	0
Chloroflexi	Other Anaerolineae	0	0.0909091	0	0	0.181818	0	0	0	0	0	0	0	0	0	0	0	0	0	0.0454546	-0.07606	0	0	0	0	0	0
Chloroflexi	Other Chloroflexi	0.136364	0	0.136364	0.0454545	0	0	0	0	0	0	0	0	1.63636	0.0909091	1.09091	0	0	0	0.0530303	-0.0669073	0	0	0.939394	0.783789	0	0
Chloroflexi	S0208	0	0.0454545	0	0	0.0909091	0	0	0	0	0	0	0	0	0	0	0	0	0	0.0227273	-0.03803	0	0	0	0	0	0
Chloroflexi	SBR1031	0	0	0.136364	0	0.136364	0.227273	0	0	0	0	0	0	0	0	0	0	0	0	0.0833333	-0.0971353	0	0	0	0	0	0
Chloroflexi	Sphaerobacterales	0	0	0	0	0	0	0	0	0	0	0	0	0	0	0	0.115028	0.0748485	0.168714	0	0	0	0	0	0	0.11953	0.0470945
Chloroflexi	Thermomicrobiales	0	0	0	0	0	0	0	0	0	0	0	0	0	0	0	0.0897437	0.0378629	0.158985	0	0	0	0	0	0	0.0955305	0.0607681
Chloroflexi	TK10	0	0	0.0454545	0	0	0.0454545	0	0	0	0	0	0	0	0	0	0	0	0	0.0151515	-0.0234726	0	0	0	0	0	0
Chloroflexi	TK18	0	0	0	0	0	0	0	0	0	0	0	0	0.0454545	0	0.0909091	0	0	0	0	0	0	0	0.0454545	0.0454546	0	0
Chloroflexi	Unclassified Anaerolineae	0	0.0909091	0	0	0.0909091	0	0	0	0	0	0	0	0	0	0	0	0	0	0.030303	-0.0469453	0	0	0	0	0	0
Chloroflexi	Unclassified Chloroflexi-4	0	0	0	0	0	0	0	0	0	0	0	0	15.2727	0.818182	13.7727	0	0	0	0	0	0	0	9.95455	7.94779	0	0
Chloroflexi	Unclassified Dehalococcoidetes	0	0	0.590909	0	0	0.0454545	0	0	0	0	0	0	0	0	0	0	0	0	0.106061	-0.238221	0	0	0	0	0	0
Chloroflexi	Unclassified Ellin6529	0	0.136364	0	0.0909091	0.0909091	0	0	0	0	0	0	0	0	0	0	0	0	0	0.0530303	-0.0604164	0	0	0	0	0	0
Chloroflexi	Unclassified S085	0	0	0	0	0	0.0454545	0	0	0	0	0	0	0	0	0	0	0	0	0.00757575	-0.0185567	0	0	0	0	0	0
Chloroflexi	Unclassified SAR202	0.136364	0.590909	19.8182	0.0454545	0.363636	1.95455	0	0	0	0	0	0	0	0	0	0	0	0	3.81818	-7.86907	0	0	0	0	0	0
Chloroflexi	Unclassified TK17	0.0454545	0	0.272727	0.0909091	0	0.0909091	0	0	0	0	0	0	0.272727	0	0.0909091	0	0	0	0.0833333	-0.1013	0	0	0.121212	0.138866	0	0
Chrysiogenetes	Chrysiogenales	0	0	0	0	0	0	0	0	0	0	0	0	0	0	0	0.0451567	0.0250939	0.0577451	0	0	0	0	0	0	0.0426652	0.0164676
Crenarchaeota	Acidilobales	0	0	0	0	0	0	0	0	0	0	0	0	0	0	0	0.00320654	0.00569784	0.00604693	0	0	0	0	0	0	0.00498377	0.00154899
Crenarchaeota	Cenarchaeales	0	0	0	0	0	0	0	0	0	0	0	0	3	0.545454	3.5	0	0	0	0	0	0	0	2.34848	1.58136	0	0
Crenarchaeota	Crenarchaeales	0.727273	1	1.59091	0.318182	0.818182	0.409091	0	0	0	0	0	0	0	0	0	0	0	0	0.810606	-0.459443	0	0	0	0	0	0
Crenarchaeota	Desulfurococcales	0	0	0	0	0	0	0	0	0	0	0	0	0	0	0	0.0296882	0.0333141	0.0519878	0	0	0	0	0	0	0.03833	0.0119661
Crenarchaeota	Fervidicoccales	0	0	0	0	0	0	0	0	0	0	0	0	0	0	0	0.00287022	0.00383502	0	0	0	0	0	0	0	0.00223508	0.00199484
Crenarchaeota	Sulfolobales	0	0	0	0	0	0	0	0	0	0	0	0	0	0	0	0.0145154	0.0226029	0.0339946	0	0	0	0	0	0	0.0237043	0.0097862
Crenarchaeota	Thermoproteales	0	0	0	0	0	0	0	0	0	0	0	0	0	0	0	0.0179005	0.0249856	0.037623	0	0	0	0	0	0	0.0268364	0.00999066
Cyanobacteria	Chroococcales	0	0.454545	0.0454545	0	1	0.454545	3.16334	3.37756	2.66624	1.41038	3.28887	2.383	0	0	0	12.5983	25.3322	7.87943	0.325758	-0.394609	2.7149	0.746183	0	0	15.27	9.02789
Cyanobacteria	Gloeobacterales	0	0	0	0	0	0	0	0.369877	0	0	0	0	0	0	0	0.0416401	0.0975055	0.0620488	0	0	0.0616462	0.151002	0	0	0.0670648	0.0282685
Cyanobacteria	MLE1-12	0.0909091	0	0	0	0	0	0	0	0	0	0	0	0	0	0	0	0	0	0.0151515	-0.0371135	0	0	0	0	0	0
Cyanobacteria	Nostocales	0	0	0	0	0	0	0.512042	0.846267	0.592241	0.435937	0.688728	0.73739	0	0	0	0.120286	0.308665	0.0986188	0	0	0.635434	0.151378	0	0	0.175857	0.115524
Cyanobacteria	Other 4C0d-2	0.772727	0	0	0	0	0	0	0	0	0	0	0	0	0	0	0	0	0	0.128788	-0.315465	0	0	0	0	0	0
Cyanobacteria	Other Cyanobacteria	0	0	0	0	0	0.227273	0	0	0	0	0	0	0	0	0	0	0	0	0.0378788	-0.0927837	0	0	0	0	0	0
Cyanobacteria	Other Oscillatoriophycideae	0	0	0	0	0.636364	0	0	0	0	0	0	0	0	0	0	0	0	0	0.106061	-0.259794	0	0	0	0	0	0
Cyanobacteria	Other Synechococcophycideae	0	0	0.0454545	0.136364	0	0.227273	0	0	0	0	0	0	0	0	0	0	0	0	0.0681818	-0.0942565	0	0	0	0	0	0
Cyanobacteria	Pleurocapsales	0	0	0	0	0	0	0	0.398939	0	0	0.281372	0	0	0	0	0.0265003	0.0491048	0.0290385	0	0	0.113385	0.179547	0	0	0.0348812	0.0123832
Cyanobacteria	Prochlorales	0	0	0	0	0	0	0	1.5685	1.42309	1.42856	1.85415	1.9444	0	0	0	10.0523	16.9928	4.90118	0	0	1.36978	0.705249	0	0	10.6488	6.06784
Cyanobacteria	Pseudanabaenales	0.545454	0	0.0909091	0	0.0909091	2.40909	0	0	0	0	0	0	0	0	0	0	0	0	0.522727	-0.946394	0	0	0	0	0	0
Cyanobacteria	Stigonematales	0	0	0	0	0	0	0	0	0	0	0	0	0	0	0	0.00252076	0.00760073	0.0052789	0	0	0	0	0	0	0.00513346	0.00254311
Cyanobacteria	Synechococcales	0.227273	0	0.454545	3.45455	0.772727	0.136364	0	0	0	0	0	0	4.54545	21.6364	4.27273	0	0	0	0.840909	-1.30882	0	0	10.1515	9.94711	0	0
Deferribacteres	Deferribacterales	0	0	0	0	0	0	0	0	0	0	0	0	0	0	0	0.125216	0.0977113	0.229149	0	0	0	0	0	0	0.150692	0.0693235
Deinococcus-Thermus	Deinococcales	0	0	0	0	0	0	0	0	0	0	0	0	0	0	0	0.289323	0.210325	0.395116	0	0	0	0	0	0	0.298255	0.0927187
Deinococcus-Thermus	Thermales	0	0	0	0	0	0	0	0	0	0	0	0	0	0	0	0.259525	0.178051	0.49813	0	0	0	0	0	0	0.311902	0.166344
Desulfovibrionales	Desulfovibrionales	0	0	0	0	0	0	0	0	0.435035	0	0	0	0	0	0	0.718651	0.416318	1.1881	0	0	0.0725058	0.177602	0	0	0.774355	0.388892
Desulfurellales	Desulfurellales	0	0	0	0	0	0	0	0	0	0	0	0	0	0	0	0.10955	0.0516282	0.21095	0	0	0	0	0	0	0.124043	0.0806435
Dictyoglomi	Dictyoglomales	0	0	0	0	0	0	0	0	0	0	0	0	0	0	0	0.0813302	0.083816	0.164937	0	0	0	0	0	0	0.110028	0.0475691
Elusimicrobia	Elusimicrobiales	0	0	0	0	0	0	0	0	0	0	0	0	0	0	0	0.0911241	0.165488	0.192865	0	0	0	0	0	0	0.149826	0.0526478
Eremiobacteraeota (WPS-2)	Unclassified Eremiobacteraeota	0	0	0	0	0	0.181818	0	0	0	0	0	0	0	0	0	0	0	0	0.030303	-0.074227	0	0	0	0	0	0
Euryarchaeota	Archaeoglobales	0	0	0	0	0	0	0	0	0	0	0	0	0	0	0	0.00667491	0.010161	0.0114689	0	0	0	0	0	0	0.00943494	0.0024781
Euryarchaeota	Halobacteriales	0.0454545	0.0454545	0	0	0	0	0	0	0	0	0	0	0	0	0	0.0433491	0.0590903	0.0942006	0.0151515	-0.0234726	0	0	0	0	0.0655467	0.0260333
Euryarchaeota	Methanobacteriales	0	0	0	0	0	0	0	0	0	0	0	0	0	0	0	0.0415853	0.0647546	0.0777871	0	0	0	0	0	0	0.0613757	0.0183359
Euryarchaeota	Methanocellales	0	0	0	0	0	0	0	0	0	0	0	0	0	0	0	0.00776493	0.00724875	0.0157154	0	0	0	0	0	0	0.010243	0.00474624
Euryarchaeota	Methanococcales	0	0	0	0	0	0	0	0	0	0	0	0	0	0	0	0.0527047	0.111228	0.0860167	0	0	0	0	0	0	0.0833163	0.0293548
Euryarchaeota	Methanomicrobiales	0	0	0	0	0	0	0	0	0	0	0	0	0	0	0	0.014614	0.0214766	0.0333537	0	0	0	0	0	0	0.0231481	0.00948101
Euryarchaeota	Methanopyrales	0	0	0	0	0	0	0	0	0	0	0	0	0	0	0	0.00393943	0	0.00443647	0	0	0	0	0	0	0.00279197	0.00243065
Euryarchaeota	Methanosarcinales	0	0	0	0	0	0	0	0	0	0	0	0	0	0	0	0.0215595	0.0370506	0.0457268	0	0	0	0	0	0	0.034779	0.0122427
Euryarchaeota	Thermococcales	0	0	0	0	0	0	0	0	0	0	0	0	0	0	0	0.0183168	0.0309964	0.0403586	0	0	0	0	0	0	0.0298906	0.0110624
Euryarchaeota	Thermoplasmatales	0	0	0	0	0	0	0	0	0	0	0	0	0	0	0	0.00666395	0.00825488	0.00800534	0	0	0	0	0	0	0.00764139	0.000855634
Euryarchaeota	WCHD3-30	0.0454545	0	0	0	0	0	0	0	0	0	0	0	0	0	0	0	0	0	0.00757575	-0.0185567	0	0	0	0	0	0
Euryarchaeota	YLA114	0	0	0	0.0909091	0	0	0	0	0	0	0	0	0	0	0	0	0	0	0.0151515	-0.0371135	0	0	0	0	0	0
Fibrobacteres	Fibrobacterales	0	0	0	0	0	0	0	0	0	0	0	0	0	0	0	0.00623561	0.00835777	0.00939374	0	0	0	0	0	0	0.00799571	0.0016099
Firmicutes	Bacillales	0.545454	0.0454545	0	0.636364	0.590909	0.181818	0	2.43618	2.01698	2.84096	3.30589	4.54531	0	0	0	2.05298	1.22383	2.84777	0.333333	-0.289866	2.52422	1.51214	0	0	2.04152	0.81203
Firmicutes	Clostridiales	0.681818	1.63636	0.0454545	1.13636	0.0909091	0	1.93626	2.80189	3.72251	2.50376	2.80753	2.64142	0.0454545	0	0	5.1412	2.80397	8.02937	0.598485	-0.677512	2.73556	0.580539	0.0151515	0.0262432	5.32485	2.61754
Firmicutes	Coriobacteriales	0.0454545	0	0	0.272727	0	0	0	0	0	0	0	0	0	0	0	0	0	0	0.0530303	-0.109154	0	0	0	0	0	0
Firmicutes	Erysipelotrichales	0	0	0	0.181818	0	0	0	0.273931	0.306502	0	0.348388	0	0	0	0	0.342893	0.24574	0.396261	0.030303	-0.074227	0.154804	0.171214	0	0	0.328298	0.0763142
Firmicutes	Gemellales	0	0	0	0.272727	0	0	0	0	0	0	0	0	0	0	0	0	0	0	0.0454546	-0.11134	0	0	0	0	0	0
Firmicutes	Halanaerobiales	0	0	0	0.181818	0	0	0	0	0	0	0	0	0	0	0	0.358778	0.232311	0.742274	0.030303	-0.074227	0	0	0	0	0.444454	0.265558
Firmicutes	Lactobacillales	0.0454545	0	0	0.181818	0	0	1.56671	3.43457	1.8868	2.40684	2.59085	2.21399	0	0	0	1.30365	0.947763	2.17245	0.0378788	-0.0728219	2.34996	0.645622	0	0	1.47462	0.629992
Firmicutes	Natranaerobiales	0	0	0	0	0	0	0	0	0	0	0	0	0	0	0	0.129817	0.125415	0.305952	0	0	0	0	0	0	0.187061	0.102986
Firmicutes	Other Clostridia	0.181818	1	0	0.0454545	0.590909	0	0	0	0	0	0	0	0	0	0	0	0	0	0.30303	-0.408248	0	0	0	0	0	0
Firmicutes	Other Firmicutes	0.0454545	0	0	0	0.136364	0	0	0	0	0	0	0	0	0	0	0	0	0	0.030303	-0.0550482	0	0	0	0	0	0
Firmicutes	Selenomonadales	0	0	0	0	0	0	0	0.552591	0.522866	0	0.482883	0	0	0	0	0.792269	0.597293	1.14689	0	0	0.259723	0.285371	0	0	0.845484	0.278636
Firmicutes	Thermoanaerobacterales	0	0	0	0	0	0	0	0.620865	1.17575	0	0	0	0	0	0	1.60491	1.17076	2.31324	0	0	0.299435	0.495961	0	0	1.6963	0.576696
Firmicutes	Unclassified Clostridia	0	0.0909091	0	0	0.681818	0	0	0	0	0	0	0	0	0	0	0	0	0	0.128788	-0.273358	0	0	0	0	0	0
Fusobacteria	Fusobacteriales	0	0.0454545	0	0.5	0	0	0	0.558987	0	0	0.534422	0	0	0	0	0.158958	0.219856	0.243228	0.0909091	-0.201236	0.182235	0.282424	0	0	0.207347	0.0435053
Gemmatimonadetes	Gemmatimonadales	0	0	0	0	0	0	0	0	0	0	0	0	0	0	0	0.0194452	0.0180975	0.0356085	0	0	0	0	0	0	0.0243837	0.00974426
Gemmatimonadetes	Unclassified Gemm-1	0	0.0454545	0	0	0.0454545	0	0	0	0	0	0	0	0	0	0	0	0	0	0.0151515	-0.0234726	0	0	0	0	0	0
Gemmatimonadetes	Unclassified Gemm-2	0.227273	0.0454545	0.636364	0.136364	0.227273	0.454545	0	0	0	0	0	0	0	0	0	0	0	0	0.287879	-0.218308	0	0	0	0	0	0
Gemmatimonadetes	Unclassified Gemm-4	0	0	0.136364	0.318182	0	0	0	0	0	0	0	0	0	0	0	0	0	0	0.0757576	-0.13069	0	0	0	0	0	0
Gemmatimonadetes	Unclassified Gemmatimonadetes	0	0	0	0	0	0	0	0	0	0	0	0	1.54545	0.454545	2.68182	0	0	0	0	0	0	0	1.56061	1.11371	0	0
Ignavibacteriae	Ignavibacteriales	0	0	0	0	0	0	0	0	0	0	0	0	0	0	0	0.145045	0.0697799	0.167112	0	0	0	0	0	0	0.127312	0.0510314
Latescibacteria (WS3)	Sediment-1	0	0.136364	0	0	0.136364	0	0	0	0	0	0	0	0	0	0	0	0	0	0.0454545	-0.0704179	0	0	0	0	0	0
Nitrospirae	Nitrospirales	0.136364	0.136364	0.272727	0.0454545	0.272727	0.0454545	0	0	0	0	0	0	0.0454545	0	0.227273	0.666614	0.413394	0.909614	0.151515	-0.102315	0	0	0.0909091	0.120261	0.663208	0.248128
Omnitrophica (OP3)	Unclassified koll11	0	0	0	0	0	0.0909091	0	0	0	0	0	0	0	0	0	0	0	0	0.0151515	-0.0371135	0	0	0	0	0	0
Omnitrophica (OP3)	Unclassified PBS-25	0	0	0.136364	0	0	0	0	0	0	0	0	0	0	0	0	0	0	0	0.0227273	-0.0556702	0	0	0	0	0	0
Parcubacteria (OD1)	Other Parcubacteria	0.0454545	0	0	0	0	0	0	0	0	0	0	0	0	0	0	0	0	0	0.00757575	-0.0185567	0	0	0	0	0	0
Parcubacteria (OD1)	Unclassified ZB2	0.227273	0	0	0.136364	0	0.136364	0	0	0	0	0	0	0	0	0	0	0	0	0.0833333	-0.0971353	0	0	0	0	0	0
PAUC34f	Unclassified PAUC34f	0	0.0454545	2.04545	0	0.181818	0.318182	0	0	0	0	0	0	3.59091	0.0909091	4.13636	0	0	0	0.431818	-0.800181	0	0	2.60606	2.19519	0	0
Planctomycetes	agg27	0	0.136364	0	0	0.272727	0.318182	0	0	0	0	0	0	0	0	0	0	0	0	0.121212	-0.145644	0	0	0	0	0	0
Planctomycetes	B97	0.0454545	0	0	1.40909	0	0	0	0	0	0	0	0	0	0	0	0	0	0	0.242424	-0.571837	0	0	0	0	0	0
Planctomycetes	Candidatus Brocadiales	0	0	0	0	0	0	0	0	0	0	0	0	0	0	0	0.100052	0.0200903	0.204655	0	0	0	0	0	0	0.108266	0.0925559
Planctomycetes	CL500-15	0.0454545	0.181818	0.0454545	0	0.227273	0	0	0	0	0	0	0	0	0	0	0	0	0	0.0833333	-0.0971353	0	0	0	0	0	0
Planctomycetes	d113	0.0454545	0.0454545	0	0	0.0909091	0	0	0	0	0	0	0	0	0	0	0	0	0	0.030303	-0.0371135	0	0	0	0	0	0
Planctomycetes	DH61	0	0	0	0	0.0454545	0	0	0	0	0	0	0	0	0	0	0	0	0	0.00757575	-0.0185567	0	0	0	0	0	0
Planctomycetes	Gemmatales	0	0.0454545	0	0	0	0	0	0	0	0	0	0	0	0	0	0	0	0	0.00757575	-0.0185567	0	0	0	0	0	0
Planctomycetes	MVS-107	0	0.0454545	0	0	0.0909091	0	0	0	0	0	0	0	0	0	0	0	0	0	0.0227273	-0.03803	0	0	0	0	0	0
Planctomycetes	Other Phycisphaerae	0.0454545	0	0	0	0.136364	0	0	0	0	0	0	0	0	0	0	0	0	0	0.030303	-0.0550482	0	0	0	0	0	0
Planctomycetes	Other Planctomycetes	0.0909091	0.318182	0	0	0	0	0	0	0	0	0	0	0	0	0	0	0	0	0.0681818	-0.127759	0	0	0	0	0	0
Planctomycetes	Other Planctomycetia	0	0.0454545	0.181818	0.181818	0.181818	0.0909091	0	0	0	0	0	0	0	0	0	0	0	0	0.113636	-0.080031	0	0	0	0	0	0
Planctomycetes	Phycisphaerales	0.545454	0.181818	0	0.136364	0.954546	0.318182	0	0	0	0	0	0	0	0	0	0.0124559	0.0127256	0.0257306	0.356061	-0.346669	0	0	0	0	0.0169707	0.00758749
Planctomycetes	Pirellulales	3.31818	1.54545	0.318182	1.72727	2.54545	1.5	0	0	0	0	0	0	0	0	0	0	0	0	1.82576	-1.02103	0	0	0	0	0	0
Planctomycetes	Planctomycetales	0	0	0	0	0	0	0	0	0	0	0.209095	0	0	0	0	0.108795	0.0676571	0.176612	0	0	0.0348491	0.0853625	0	0	0.117688	0.0550191
Planctomycetes	Planctomycetles	0.227273	0.363636	0	0.818182	0.136364	0.0909091	0	0	0	0	0	0	0	0	0	0	0	0	0.272727	-0.294579	0	0	0	0	0	0
Planctomycetes	Unclassified Phycisphaerae	0.0454545	0	0	0	0	0.0454545	0	0	0	0	0	0	0	0	0	0	0	0	0.0151515	-0.0234726	0	0	0	0	0	0
Planctomycetes	Unclassified Pla3	0	0.0909091	0	0	0.181818	0	0	0	0	0	0	0	0	0	0	0	0	0	0.0454546	-0.07606	0	0	0	0	0	0
Planctomycetes	Unclassified Planctomycetes	0	0.0454545	0	0	0	0	0	0	0	0	0	0	0	0	0	0	0	0	0.00757575	-0.0185567	0	0	0	0	0	0
Poribacteria	Unclassified Poribacteria	0	0.136364	4.54545	0.318182	0.318182	1.68182	0	0	0	0	0	0	11.6818	0.318182	12.0909	0	0	0	1.16667	-1.76318	0	0	8.0303	6.68202	0	0
Proteobacteria	Acidithiobacillales	0	0	0	0	0	0	0	0	0	0	0	0	0	0	0	0.137705	0.138303	0.136093	0	0	0	0	0	0	0.137367	0.00114326
Proteobacteria	Aeromonadales	0	0	0	0	0	0	0	0	0	0.28975	0	0.555802	0	0	0	0.370171	0.370181	0.239565	0	0	0.140925	0.23397	0	0	0.326639	0.0754083
Proteobacteria	Alteromonadales	1.63636	1.59091	0.227273	0.0454545	0.5	2.72727	1.30385	1.26467	0.65074	0.517511	0.629141	0.577592	0.318182	0	0.318182	12.6093	1.93971	2.42541	1.12121	-1.03997	0.823919	0.359748	0.212121	0.183702	5.65813	6.02475
Proteobacteria	BD7-3	0.0909091	0.0454545	0	0	0.0909091	0	0	0	0	0	0	0	0	0	0	0	0	0	0.0378788	-0.0446906	0	0	0	0	0	0
Proteobacteria	Bdellovibrionales	0	0.454545	0	0	0.0454545	0	0	0	0	0	0	0	0	0	0	0.0611072	0.28213	0.0940289	0.0833333	-0.182763	0	0	0	0	0.145755	0.119246
Proteobacteria	Burkholderiales	1.81818	0.727273	0.727273	2.86364	2.5	0.863636	54.1841	45.0388	43.5529	43.7754	45.0072	40.2289	0	0	0	1.08389	0.888305	1.38153	1.58333	-0.950605	45.2979	4.69412	0	0	1.11791	0.248368
Proteobacteria	Campylobacterales	1.18182	0.636364	0	0.0454545	0.590909	0.227273	1.85819	2.47095	1.30428	1.48368	4.08129	1.7223	0	0	0	0.330733	0.317979	0.625982	0.44697	-0.448521	2.15345	1.02568	0	0	0.424898	0.174261
Proteobacteria	Cardiobacteriales	0	0	0	0	0	0	0	0	0	0	0	0	0	0	0	0.606362	0.136246	0.266463	0	0	0	0	0	0	0.336357	0.242726
Proteobacteria	Caulobacterales	0.227273	0.409091	0	0.0454545	0.0454545	0	0	0	0	0	0	0	0	0	0	0.182511	0.170794	0.55971	0.121212	-0.164308	0	0	0	0	0.304338	0.221236
Proteobacteria	Chromatiales	0.363636	0.318182	0.363636	0	0.545454	0.136364	0	0.403249	0.63146	0	0	0	1.95455	1	1.81818	4.27794	6.61084	5.30179	0.287879	-0.192132	0.172451	0.276736	1.59091	0.516264	5.39686	1.16935
Proteobacteria	Desulfarculales	0	0	0	0	0	0	0	0	0	0	0	0	0	0	0	0.0686443	0.0314188	0.145708	0	0	0	0	0	0	0.0819236	0.0582902
Proteobacteria	Desulfobacterales	0	0	0.227273	0	0	0	0	0.180072	0.301723	0	0.188974	0.191925	0	0	0	0.59694	0.330217	0.942922	0.0378788	-0.0927837	0.143782	0.119974	0	0	0.62336	0.307206
Proteobacteria	Desulfovibrionales	0	0.363636	0.0454545	0.0454545	0	0	0	0	0	0	0	0	0	0	0	0	0	0	0.0757576	-0.142778	0	0	0	0	0	0
Proteobacteria	Desulfuromonadales	0	0	0	0	0	0	0	0	0	0	0	0	0	0	0	0.561994	0.330109	0.927127	0	0	0	0	0	0	0.60641	0.300977
Proteobacteria	EC94	0	0	0	0	1.40909	0	0	0	0	0	0	0	0	0	0	0	0	0	0.234848	-0.575259	0	0	0	0	0	0
Proteobacteria	Enterobacteriales	0	0.0454545	0	0.227273	0.181818	0.0454545	6.12759	3.22321	4.61565	5.6799	4.52858	5.04398	0	0	0	3.35334	2.07401	2.3739	0.0833333	-0.0971353	4.86982	1.01596	0	0	2.60042	0.669068
Proteobacteria	Entotheonellales	0.272727	0.727273	1.36364	0.181818	0.272727	0.318182	0	0	0	0	0	0	1.22727	0.0454545	1.77273	0	0	0	0.522727	-0.454318	0	0	1.01515	0.882958	0	0
Proteobacteria	Gallionellales	0	0	0	0	0	0	0	0	0	0	0	0	0	0	0	0.045321	0.0782817	0.0784853	0	0	0	0	0	0	0.0673627	0.0190889
Proteobacteria	HOC36	0	0.0454545	0	0	0.0454545	0	0	0	0	0	0	0	0	0	0	0	0	0	0.0151515	-0.0234726	0	0	0	0	0	0
Proteobacteria	HTCC2188	1.22727	0.772727	4.54545	0.227273	0.954546	0.954546	0	0	0	0	0	0	0	0	0	0	0	0	1.44697	-1.5541	0	0	0	0	0	0
Proteobacteria	Hydrogenophilales	0	0	0	0	0	0	0	0	0	0	0	0	0	0	0	0.0140225	0.056047	0.0319458	0	0	0	0	0	0	0.0340051	0.0210878
Proteobacteria	Kiloniellales	0.454545	0.409091	0	0	0.0454545	4	0	0	0	0	0	0	0	0	0	0	0	0	0.818182	-1.57223	0	0	0	0	0	0
Proteobacteria	Kordiimonadales	0.681818	0.136364	0.0454545	0	0.0454545	0.0454545	0	0	0	0	0	0	0	0	0	0	0	0	0.159091	-0.259927	0	0	0	0	0	0
Proteobacteria	Legionellales	0.181818	0.0909091	0	0.772727	0.409091	0	0	0.418684	0	0	0	0	0	0	0	0.513463	0.967366	0.616024	0.242424	-0.301054	0.0697807	0.170927	0	0	0.698951	0.238043
Proteobacteria	Magnetococcales	0	0	0	0	0	0	0	0	0	0	0	0	0	0	0	0.0827654	0.24704	0.122701	0	0	0	0	0	0	0.150836	0.0856749
Proteobacteria	Methylococcales	0.0909091	0.363636	0.954546	0	0.0454545	0	0	0	0	0	0	0	0	0	0	0.386056	2.12166	0.597596	0.242424	-0.37446	0	0	0	0	1.03511	0.946913
Proteobacteria	Methylophilales	0	0	0	0	0	0	0	0	0	0	0	0	0	0	0	0.256786	0.213899	0.257421	0	0	0	0	0	0	0.242702	0.024946
Proteobacteria	Myxococcales	0.409091	0.363636	0	0	1.27273	0.727273	0	0	0.166269	0	0	0	0	0	0	0.210775	0.118267	0.369477	0.462121	-0.483117	0.0277115	0.067879	0	0	0.23284	0.12705
Proteobacteria	Nautiliales	0	0	0	0	0	0	0	0	0	0	0	0	0	0	0	0.0585985	0.204369	0.076734	0	0	0	0	0	0	0.113234	0.0794443
Proteobacteria	NB1-j	0.181818	0.636364	0.136364	0	0.863636	0.454545	0	0	0	0	0	0	0.0454545	0	0	0	0	0	0.378788	-0.331122	0	0	0.0151515	0.0262432	0	0
Proteobacteria	Neisseriales	0	0	0	0	0	0	0	0.637273	2.80301	5.37703	1.84641	3.78822	0	0	0	0.271247	0.233069	0.298741	0	0	2.40866	2.00626	0	0	0.267686	0.0329805
Proteobacteria	Nitrosomonadales	0	0	0	0	0	0	0	0	0	0	0	0	0	0	0	0.114699	0.117184	0.0898855	0	0	0	0	0	0	0.107256	0.0150948
Proteobacteria	Oceanospirillales	0.636364	23.5909	11.6364	0.454545	0.590909	0.0454545	0	0.47208	0	0	0	0	11	34.0909	7.54545	4.03255	1.60072	0.962495	6.15909	-9.64668	0.07868	0.192726	17.5455	14.4325	2.19859	1.62
Proteobacteria	Oscillatoriales	0	0	0	0	0	0	3.70596	3.5778	2.12244	1.19433	2.97159	1.81729	0	0	0	0.327775	0.850723	0.246318	0	0	2.5649	1.01257	0	0	0.474939	0.327978
Proteobacteria	Other Alphaproteobacteria	1.77273	1.77273	1.5	1.04545	4.31818	3.68182	0	0	0	0	0	0	0.954546	5.45455	2.18182	0	0	0	2.34848	-1.32199	0	0	2.86364	2.32619	0	0
Proteobacteria	Other Betaproteobacteria	0	0	0	0.0454545	0	0	0	0	0	0	0	0	0	0	0	0	0	0	0.00757575	-0.0185567	0	0	0	0	0	0
Proteobacteria	Other Deltaproteobacteria	0.954546	0.136364	1.04545	0	0.545454	0.636364	0	0	0	0	0	0	0	0	0	0	0	0	0.55303	-0.421936	0	0	0	0	0	0
Proteobacteria	Other Gammaproteobacteria	1.77273	2.18182	5.13636	3.45455	3.22727	1.86364	0	0	0	0	0	0	3.95455	16.3182	5.45455	0	0	0	2.93939	-1.28586	0	0	8.57576	6.74695	0	0
Proteobacteria	Other Proteobacteria	0.454545	0.363636	7.22727	0.181818	0.272727	5.18182	0	0	0	0	0	0	0.590909	0	0.454545	0	0	0	2.2803	-3.10909	0	0	0.348485	0.309403	0	0
Proteobacteria	Parvularculales	0	0	0	0	0	0	0	0	0	0	0	0	0	0	0	0.0433601	0.0572817	0.0728538	0	0	0	0	0	0	0.0578319	0.0147545
Proteobacteria	Pasteurellales	0	0	0	0	0	0	0	0	0	0	0	0	0	0	0	0.378168	0.290903	0.205341	0	0	0	0	0	0	0.291471	0.0864147
Proteobacteria	PB19	0	0	0	0	1	0	0	0	0	0	0	0	0	0	0	0	0	0	0.166667	-0.408248	0	0	0	0	0	0
Proteobacteria	Pseudomonadales	0.954546	0.181818	0.409091	1	0.545454	0.272727	2.21473	2.87559	1.90493	4.37754	2.25965	5.79268	0	0	0	4.40064	1.24874	1.80046	0.560606	-0.345773	3.23752	1.53217	0	0	2.48328	1.68324
Proteobacteria	Rhizobiales	10.6364	3.59091	1.36364	9.86364	7.90909	7.31818	1.52116	0.901888	0.545441	0.577076	0.890239	0.755689	0	0	0	1.56548	1.78484	3.34338	6.7803	-3.61807	0.865249	0.354828	0	0	2.23123	0.969373
Proteobacteria	Rhodobacterales	0.727273	7.95455	0.590909	2.04545	3.5	8.36364	1.42617	0.320097	0	0	0.445119	0.372956	0.954546	4.81818	2.5	1.08258	3.34333	2.41396	3.86364	-3.49202	0.42739	0.524915	2.75758	1.94465	2.27996	1.13632
Proteobacteria	Rhodocyclales	0	0	0	0	0	0	0	0	0	0	0	0	0	0	0	0.234657	0.204693	0.305837	0	0	0	0	0	0	0.248396	0.0519528
Proteobacteria	Rhodospirillales	9.31818	4.81818	5.54545	12.9545	5.72727	3.13636	1.1775	0.587493	0.614816	0.426043	0.429178	0.874281	3.86364	0.954546	4.54545	2.73109	2.65343	6.66272	6.91667	-3.58364	0.684885	0.291658	3.12121	1.90711	4.01575	2.29267
Proteobacteria	Rickettsiales	0.409091	1.04545	0.454545	0.181818	0.636364	1.04545	0	0	1.99226	1.82573	1.27608	2.1637	0	0	0	0.556407	0.717293	0.962495	0.628788	-0.353748	1.20963	0.983175	0	0	0.745398	0.204498
Proteobacteria	Salinisphaerales	0	0	0	0	0	0	0	0	0	0	0	0	0	0	0	0.15348	0.440253	0.292789	0	0	0	0	0	0	0.295507	0.143406
Proteobacteria	Sphingomonadales	0	0	0	0.0454545	0.0454545	0.318182	0.650496	1.20516	0.878309	1.43744	0.915157	0.436931	0	0	0	0.393615	0.384585	0.850438	0.0681818	-0.124482	0.920582	0.362439	0	0	0.542879	0.266392
Proteobacteria	Spirobacillales	0	0	0	0.0454545	0	0	0	0	0	0	0	0	0	0	0	0	0	0	0.00757575	-0.0185567	0	0	0	0	0	0
Proteobacteria	Sva0853	0	0	0	0	0.0454545	0	0	0	0	0	0	0	0	0	0	0	0	0	0.00757575	-0.0185567	0	0	0	0	0	0
Proteobacteria	Syntrophobacterales	0.636364	0.181818	0.363636	0	0.363636	0.136364	0	0	0	0	0	0	3.54545	0.181818	2.68182	0.55071	0.241408	0.828233	0.280303	-0.223453	0	0	2.13636	1.7469	0.540117	0.293556
Proteobacteria	Thiotrichales	0	0	0	0	0	0	0	1.10935	1.15152	0	0	0	0	0	0	1.19958	1.21733	0.650133	0	0	0.376813	0.583908	0	0	1.02235	0.322469
Proteobacteria	Unclassified Alphaproteobacteria	0	0.0909091	0.0454545	0.181818	0.318182	0	0	0	0	0	0	0	0	0	0	0	0	0	0.106061	-0.124205	0	0	0	0	0	0
Proteobacteria	Unclassified Deltaproteobacteria	0	0.272727	0	0	0.181818	0	0	0	0	0	0	0	0	0	0	0	0	0	0.0757576	-0.120833	0	0	0	0	0	0
Proteobacteria	Unclassified Gammaproteobacteria	0	0.181818	0	0	1.22727	1.40909	0	0	0	0	0	0	0	0	0	0	0	0	0.469697	-0.663491	0	0	0	0	0	0
Proteobacteria	Vibrionales	0.545454	3.63636	0	0	0.545454	0.136364	4.86148	2.03293	2.77994	1.81502	1.7845	1.88573	0.227273	0	0	1.37267	0.295777	0.393743	0.810606	-1.40672	2.5266	1.20227	0.0757576	0.131216	0.687395	0.595481
Proteobacteria	Xanthomonadales	1.54545	2.90909	1.40909	1.22727	3.86364	1.45455	0	0	0	0	0	0	0	0	0	0.520584	0.6652	0.662953	2.06818	-1.06978	0	0	0	0	0.616245	0.082853
Saccharibacteria (TM7)	Other Saccharibacteria	0.0909091	0	0	0	0.272727	0	0	0	0	0	0	0	0.0454545	0.136364	0	0	0	0	0.0606061	-0.110096	0	0	0.060606	0.069433	0	0
Saccharibacteria (TM7)	Unclassified Saccharibacteria	0	0	0	0.136364	0.136364	0	0	0	0	0	0	0	0	0	0	0	0	0	0.0454545	-0.0704179	0	0	0	0	0	0
Saccharibacteria (TM7)	Unclassified TM7-1	0.0909091	0	0.5	0	0.0454545	0.136364	0	0	0	0	0	0	0.0454545	0.0909091	0.0909091	0	0	0	0.128788	-0.189424	0	0	0.0757576	0.0262432	0	0
Saccharibacteria (TM7)	Unclassified TM7-3	0.0454545	0	0	0.136364	0	0	0	0	0	0	0	0	0	0	0	0	0	0	0.030303	-0.0550482	0	0	0	0	0	0
SBR1093	Unclassified EC214	0.681818	0.5	1.04545	0.363636	0.272727	0.318182	0	0	0	0	0	0	1.04545	0.0909091	1.45455	0	0	0	0.530303	-0.292703	0	0	0.863636	0.699764	0	0
SBR1093	Unclassified VHS-B5-50	0.409091	0.227273	0.0454545	0.0454545	0.181818	0	0	0	0	0	0	0	0	0	0	0	0	0	0.151515	-0.15392	0	0	0	0	0	0
Spirochaetes	Leptospirales	1	0	0	0.363636	0.136364	0.318182	0	0	0	0	0	0	0	0	0	0	0	0	0.30303	-0.37446	0	0	0	0	0	0
Spirochaetes	LG048	0.181818	0	0	0	0	0	0	0	0	0	0	0	0	0	0	0	0	0	0.030303	-0.074227	0	0	0	0	0	0
Spirochaetes	Other Spirochaetes	0	0	0.5	0	0.0454545	0.0454545	0	0	0	0	0	0	0.181818	0.0454545	0.636364	0	0	0	0.0984848	-0.197958	0	0	0.287879	0.309403	0	0
Spirochaetes	Spirochaetales	0.318182	0	0.136364	0.318182	0.318182	0.181818	0	1.0942	1.2644	1.39282	0.848915	1.07626	0	0	0	1.00556	0.80307	2.22739	0.212121	-0.13069	0.946099	0.498858	0	0	1.34534	0.770559
Synergistetes	Synergistales	0	0	0	0.318182	0	0	0	0	0	0	0	0	0	0	0	1.25764	1.19675	1.64823	0.0530303	-0.129897	0	0	0	0	1.36754	0.24498
Tenericutes	Acholeplasmatales	0	0	0	0	0	0	0	0	0	0	0	0	0	0	0	0.202121	0.155415	0.3285	0	0	0	0	0	0	0.228679	0.0895467
Tenericutes	Entomoplasmatales	0	0	0	0	0	0	0	0	0	0	0	0	0	0	0	0.440831	0.241408	0.521022	0	0	0	0	0	0	0.401087	0.143981
Tenericutes	Haloplasmatales	0	0	0	0	0	0	0	0	0	0	0	0	0	0	0	0.0241887	0.0103408	0.0248951	0	0	0	0	0	0	0.0198082	0.00820661
Tenericutes	Mycoplasmatales	0	0	0	0	0	0	0	0	0	0	0	0	0	0	0	1.05749	0.930435	1.06288	0	0	0	0	0	0	1.01693	0.0749589
Thaumarchaeota	Cenarchaeales	0	0	0	0	0	0	0	0	0	0	0	0	0	0	0	0.351109	0.162888	0.666844	0	0	0	0	0	0	0.393614	0.254653
Thaumarchaeota	Nitrosopumilales	0	0	0	0	0	0	0	0	0	0	0	0	0	0	0	0.771892	0.587546	0.905379	0	0	0	0	0	0	0.754939	0.159593
Thaumarchaeota	Nitrososphaerales	0	0	0	0	0	0	0	0	0	0	0	0	0	0	0	0.00977409	0.0137329	0.0297024	0	0	0	0	0	0	0.0177365	0.0105502
Thermi	Deinococcales	0	0	0	0	0	0.181818	0	0	0	0	0	0	0	0	0	0	0	0	0.030303	-0.074227	0	0	0	0	0	0
Thermodesulfobacteria	Thermodesulfobacteriales	0	0	0	0	0	0	0	0	0	0	0	0	0	0	0	0.211104	0.116534	0.274475	0	0	0	0	0	0	0.200704	0.0794822
Thermotogae	Thermotogales	0	0	0	0	0	0	0	0.742396	0	0	0	0	0	0	0	0.497688	0.504802	0.60103	0	0	0.123733	0.303082	0	0	0.534506	0.0577206
Unclassified	Unclassified	1.72727	3.68182	5.5	2.09091	2.68182	1	0	0	0	0	0	0	0	0	0	0	0	0	2.7803	-1.61076	0	0	0	0	0	0
Unclassified Archaea	Unclassified Archaea	0	0	0	0	0	0	0	0	0	0	0	0	0.272727	0	0.0454545	0	0	0	0	0	0	0	0.106061	0.146116	0	0
Unclassified Bacteria	Unclassified Bacteria	0	0	0	0	0	0	0	0	0	0	0	0	11.5455	6.13636	8.77273	0	0	0	0	0	0	0	8.81818	2.70483	0	0
Unlassified	Unclassified	0	0	0	0	0	0.0454545	0	0	0	0	0	0	0	0	0	0	0	0	0.00757575	-0.0185567	0	0	0	0	0	0
Verrucomicrobia	LD1-PB3	0	0.0909091	0	0	0	0	0	0	0	0	0	0	0	0	0	0	0	0	0.0151515	-0.0371135	0	0	0	0	0	0
Verrucomicrobia	Methylacidiphilales	0.0909091	0	0	0	0	0.636364	0	0	0	0	0	0	0	0	0	0.0559912	0.0337148	0.137581	0.121212	-0.254978	0	0	0	0	0.0757623	0.0546829
Verrucomicrobia	Other Opitutae	0.0909091	0.136364	1.90909	0	0	0.0454545	0	0	0	0	0	0	0	0	0.227273	0	0	0	0.363636	-0.758968	0	0	0.0757576	0.131216	0	0
Verrucomicrobia	Other Pedosphaerae	0.0909091	0	1.04545	0	0	0	0	0	0	0	0	0	0	0	0	0	0	0	0.189394	-0.420956	0	0	0	0	0	0
Verrucomicrobia	Other Verruco-5	0	0	0	0	0.0454545	0	0	0	0	0	0	0	0	0	0	0	0	0	0.00757575	-0.0185567	0	0	0	0	0	0
Verrucomicrobia	Other Verrucomicrobia	0	0.0909091	0	0	0	0.227273	0	0	0	0	0	0	0	0	0	0	0	0	0.0530303	-0.0927837	0	0	0	0	0	0
Verrucomicrobia	Pelagicoccales	0	0	0	0	0.0454545	0	0	0	0	0	0	0	0	0	0	0	0	0	0.00757575	-0.0185567	0	0	0	0	0	0
Verrucomicrobia	Puniceicoccales	0	0	0	0	0	0.0454545	0	0	0	0	0	0	0	0	0	0.0175171	0.00628051	0.220221	0.00757575	-0.0185567	0	0	0	0	0.0813396	0.120406
Verrucomicrobia	R76-B128	0.0909091	0	0	0	0	0	0	0	0	0	0	0	0	0	0	0	0	0	0.0151515	-0.0371135	0	0	0	0	0	0
Verrucomicrobia	Unclassified Opitutae	0	0	0	0	0.0454545	0	0	0	0	0	0	0	0	0	0	0	0	0	0.00757575	-0.0185567	0	0	0	0	0	0
Verrucomicrobia	Verrucomicrobiales	0.318182	0.863636	0.181818	0.0454545	0.818182	0.181818	0	0	0	0	0	0	0	0	0	0.0533401	0.0238159	0.068905	0.401515	-0.351404	0	0	0	0	0.048687	0.0229019
